# Supplementary material for: Aging Increases Susceptibility to Develop Cardiac Hypertrophy following High Sugar Consumption
Source: Nutrients. 2022 Nov 3;14(21):4645. doi: 10.3390/nu14214645 (PMC9655368; doi:10.3390/nu14214645)
Supplement: Supplementary file 1 [file nutrients-14-04645-s001.zip]

Archive with 1 entries (1 files):
- nutrients-1926984-supplementary.pdf
